# Supplementary material for: Statistical Study of Whistler‐Mode Waves and Expected Pitch Angle Diffusion Rates During Dispersionless Electron Injections
Source: Geophys Res Lett. 2021 Sep 3;48(17):e2021GL094085. doi: 10.1029/2021GL094085 (PMC9286036; doi:10.1029/2021GL094085)
Supplement: Supplementary file 2 — Data Set S1 [file GRL-48-0-s002.txt]

2011-04-01/12:47:37 d
2011-04-01/14:48:18 d
2011-04-01/17:48:06 d
2011-04-01/18:01:51 d
2011-04-01/18:16:21 d
2011-04-02/18:36:40 d
2011-04-02/18:46:59 d
2011-04-05/20:19:38 d
2011-04-08/12:30:25 d
2011-04-08/15:23:39 d
2011-04-10/14:40:26 d
2011-04-11/17:14:54 d
2011-04-11/18:52:54 d
2011-04-12/15:54:47 d
2011-04-12/16:07:01 d
2011-04-15/14:48:32 d
2011-04-15/16:34:03 d
2011-04-16/10:49:04 d
2011-04-16/15:01:57 d
2011-04-16/15:20:21 d
2011-04-17/12:55:42 d
2011-04-17/14:09:50 d
2011-04-17/14:20:54 d
2011-04-17/15:55:03 d
2011-04-18/15:34:28 d
2011-04-18/16:54:25 d
2011-04-21/16:30:58 d
2011-04-22/13:34:01 d
2011-04-22/17:26:48 d
2011-04-24/15:06:17 d
2011-04-25/11:04:46 d
2011-04-27/15:26:42 d
2011-04-28/17:43:45 d
2011-04-28/18:01:14 d
2011-04-29/19:38:01 d
2011-04-29/20:20:52 d
2011-04-30/13:57:15 d
2011-05-01/14:30:09 d
2011-05-01/15:35:53 d
2011-05-02/13:52:45 d
2011-05-03/13:13:20 d
2011-05-03/16:27:48 d
2011-05-03/17:52:45 d
2011-05-04/11:09:38 d
2011-05-04/15:37:16 d
2011-05-04/16:11:47 d
2011-05-05/14:24:52 d
2011-05-06/11:38:02 d
2011-05-06/12:54:00 d
2011-05-07/14:26:32 d
2011-05-07/14:51:03 d
2011-05-07/16:27:50 d
2011-05-08/12:22:20 d
2011-05-09/16:05:04 d
2011-05-09/16:43:56 d
2011-05-10/16:49:42 d
2011-05-10/17:00:01 d
2011-05-11/12:40:19 d
2011-05-11/16:18:51 d
2011-05-11/17:58:00 d
2011-05-13/10:52:39 d
2011-05-13/13:41:48 d
2011-05-13/15:01:39 d
2011-05-13/15:11:46 d
2011-05-15/15:32:12 d
2011-05-15/16:08:48 d
2011-05-15/16:29:10 d
2011-05-15/16:56:00 d
2011-05-17/12:43:30 d
2011-05-17/13:48:57 d
2011-05-17/15:54:41 d
2011-05-18/14:22:29 d
2011-05-18/15:20:18 d
2011-05-19/14:29:59 d
2011-05-21/18:29:01 d
2011-05-21/18:39:16 d
2011-05-22/13:45:04 d
2011-05-23/13:36:24 d
2011-05-23/13:47:56 d
2011-05-23/14:03:39 d
2011-05-24/15:08:06 d
2011-05-26/11:24:56 d
2011-05-26/14:33:45 d
2011-05-26/15:13:37 d
2011-05-26/15:56:16 d
2011-05-26/16:09:07 d
2011-05-27/13:28:04 d
2011-05-29/12:55:35 d
2011-05-29/14:45:03 d
2011-05-29/15:32:57 d
2011-05-30/10:46:17 d
2011-05-30/14:00:45 d
2011-05-31/11:40:06 d
2011-05-31/12:15:47 d
2011-05-31/15:58:36 d
2011-06-01/12:00:26 d
2011-06-01/16:37:26 d
2011-06-03/09:39:58 d
2011-06-05/13:27:33 d
2011-06-05/15:43:00 d
2011-06-08/13:59:19 d
2011-06-11/13:18:18 d
2011-06-11/13:44:13 d
2011-06-12/11:53:11 d
2011-06-13/08:14:18 d
2011-06-14/15:59:57 d
2011-06-15/11:06:38 d
2011-06-15/12:55:14 d
2011-06-17/07:54:01 d
2011-06-17/14:44:48 d
2011-06-17/15:24:31 d
2011-06-19/10:30:35 d
2011-06-19/12:36:26 d
2011-06-20/14:16:24 d
2011-06-21/14:02:09 d
2011-06-22/12:11:28 d
2012-04-16/13:31:13 d
2012-04-17/17:53:16 d
2012-04-21/19:14:20 d
2012-04-22/15:47:56 d
2012-04-23/14:11:04 d
2012-04-23/14:43:14 d
2012-04-23/15:14:08 d
2012-04-23/18:42:40 d
2012-04-24/17:50:39 d
2012-04-24/18:05:55 d
2012-04-25/12:57:17 d
2012-04-25/13:49:52 d
2012-04-26/15:51:23 d
2012-04-28/14:43:24 d
2012-04-30/14:57:22 d
2012-05-01/16:01:49 d
2012-05-10/16:05:56 d
2012-05-11/13:14:56 d
2012-05-11/15:39:08 d
2012-05-11/17:01:57 d
2012-05-14/16:21:19 d
2012-05-14/17:09:08 d
2012-05-16/13:40:46 d
2012-05-16/14:08:48 d
2012-05-16/14:28:27 d
2012-05-16/15:44:34 d
2012-05-18/13:18:09 d
2012-05-18/17:04:31 d
2012-05-19/11:34:08 d
2012-05-19/12:29:11 d
2012-05-19/13:04:36 d
2012-05-20/13:45:56 d
2012-05-22/10:50:12 d
2012-05-25/13:33:24 d
2012-05-25/15:01:10 d
2012-05-28/15:35:23 d
2012-05-28/16:05:26 d
2012-05-29/14:16:29 d
2012-06-02/17:56:33 d
2012-06-03/13:07:27 d
2012-06-03/14:27:36 d
2012-06-03/17:00:44 d
2012-06-04/14:22:15 d
2012-06-04/14:37:45 d
2012-06-04/16:39:46 d
2012-06-05/11:59:25 d
2012-06-05/16:11:41 d
2012-06-06/14:01:29 d
2012-06-06/14:38:34 d
2012-06-07/16:51:05 d
2012-06-08/12:10:04 d
2012-06-15/09:23:54 d
2012-06-16/16:57:05 d
2012-06-17/16:49:37 d
2012-06-18/13:44:05 d
2012-06-18/14:58:44 d
2012-06-22/11:49:17 d
2012-06-22/12:08:44 d
2012-06-22/13:41:22 d
2012-06-23/10:39:40 d
2012-06-24/09:31:31 d
2012-06-25/13:58:24 d
2012-06-27/14:31:26 d
2012-06-28/15:03:16 d
2012-06-29/10:57:35 d
2012-07-01/11:55:15 d
2012-07-02/10:02:48 d
2012-07-02/10:31:12 d
2012-07-02/12:11:06 d
2012-07-02/12:45:41 d
2012-07-02/13:46:03 d
2012-07-03/10:40:55 d
2012-07-04/09:35:50 d
2012-07-04/10:25:44 d
2012-07-05/11:50:16 d
2012-07-06/12:22:59 d
2012-07-07/10:51:48 d
2012-07-07/13:08:07 d
2012-07-08/10:40:29 d
2012-07-11/08:01:52 d
2012-07-11/08:21:34 d
2012-07-13/07:11:32 d
2012-07-13/10:31:33 d
2012-07-15/11:28:13 d
2012-07-17/10:50:10 d
2012-07-19/10:07:20 d
2012-07-19/10:29:37 d
2012-07-19/14:11:32 d
2012-07-20/07:05:43 d
2012-07-22/09:15:05 d
2012-07-22/11:19:38 d
2012-07-23/10:36:28 d
2012-07-24/11:09:19 d
2012-07-25/09:42:13 d
2012-07-25/10:16:39 d
2012-07-28/07:21:50 d
2012-07-28/11:58:48 d
2012-07-28/12:09:15 d
2012-08-05/09:44:36 d
2012-08-06/03:29:16 d
2012-08-06/08:54:38 d
2012-08-06/09:08:19 d
2012-08-08/01:44:06 d
2012-08-08/03:14:12 d
2012-08-12/20:59:07 d
2012-08-13/01:49:29 d
2012-08-13/18:12:52 d
2012-08-13/19:55:31 d
2012-08-14/00:49:28 d
2012-08-14/14:45:44 d
2012-08-15/22:59:39 d
2012-08-16/14:15:06 d
2012-08-16/14:28:12 d
2012-08-16/21:16:06 d
2012-08-17/19:14:24 d
2012-08-17/19:48:41 d
2012-08-17/20:19:40 d
2012-08-17/21:05:20 d
2012-08-18/11:16:26 d
2012-08-19/11:24:40 d
2012-08-19/11:44:56 d
2012-08-19/19:20:36 d
2012-09-01/02:29:19 d
2012-09-02/05:40:55 d
2012-09-04/00:25:29 d
2012-09-04/03:17:48 d
2012-09-04/06:38:27 d
2012-09-05/04:51:42 d
2012-09-06/00:37:08 d
2012-09-06/00:57:14 d
2012-09-06/01:47:32 d
2012-09-16/08:40:47 d
2012-09-20/07:58:28 d
2012-09-20/08:09:16 d
2012-09-30/21:43:53 d
2012-09-30/23:07:40 d
2013-06-11/09:17:37 d
2013-06-12/06:03:46 d
2013-06-12/06:24:58 d
2013-06-13/09:37:57 d
2013-06-14/00:13:49 d
2013-06-14/00:34:06 d
2013-06-14/02:27:16 d
2013-06-14/19:59:56 d
2013-06-15/00:20:05 d
2013-06-15/04:34:01 d
2013-06-15/23:48:29 d
2013-06-16/04:28:45 d
2013-06-17/02:58:11 d
2013-06-18/01:40:01 d
2013-06-19/02:40:14 d
2013-06-19/20:36:41 d
2013-06-20/00:04:59 d
2013-06-20/19:15:54 d
2013-06-20/22:38:46 d
2013-06-21/09:15:55 d
2013-06-21/10:25:33 d
2013-06-21/14:29:18 d
2013-06-21/14:46:27 d
2013-06-21/18:15:50 d
2013-06-23/15:26:25 d
2013-06-23/15:36:42 d
2013-06-23/15:48:42 d
2013-06-24/13:39:28 d
2013-06-25/14:22:04 d
2013-06-25/15:02:32 d
2013-06-25/15:57:40 d
2013-06-26/17:18:41 d
2013-06-27/09:41:54 d
2013-06-27/10:16:44 d
2013-06-27/17:47:28 d
2013-06-28/00:34:17 d
2013-06-28/06:05:39 d
2013-06-28/10:12:04 d
2013-06-28/10:35:31 d
2013-06-29/00:06:49 d
2013-06-29/01:43:54 d
2013-06-30/04:30:20 d
2013-07-02/04:31:57 d
2013-07-02/05:21:57 d
2013-07-02/07:41:45 d
2013-07-03/08:07:37 d
2013-07-03/08:20:01 d
2013-07-04/08:07:34 d
2013-07-05/02:20:08 d
2013-07-05/22:26:06 d
2013-07-06/04:38:52 d
2013-07-07/03:18:50 d
2013-07-08/01:59:45 d
2013-07-09/00:39:50 d
2013-07-09/23:30:30 d
2013-07-10/00:44:22 d
2013-07-14/11:17:06 d
2013-07-15/08:33:18 d
2013-07-15/10:08:17 d
2013-07-15/12:41:16 d
2013-07-16/10:40:15 d
2013-07-18/14:36:53 d
2013-07-18/14:47:08 d
2013-07-19/02:24:06 d
2013-07-19/03:13:29 d
2013-07-19/12:08:55 d
2013-07-20/00:09:43 d
2013-07-20/01:34:58 d
2013-07-20/07:15:22 d
2013-07-20/10:14:31 d
2013-07-20/11:58:01 d
2013-07-21/02:32:09 d
2013-07-21/02:58:29 d
2013-07-21/09:07:41 d
2013-07-21/09:50:00 d
2013-07-21/10:27:11 d
2013-07-21/12:59:27 d
2013-07-22/03:56:58 d
2013-07-24/08:28:22 d
2013-07-25/00:39:18 d
2013-07-25/02:57:32 d
2013-07-25/04:26:47 d
2013-07-25/21:14:48 d
2013-07-26/02:25:47 d
2013-07-26/02:55:49 d
2013-07-26/03:21:41 d
2013-07-27/01:17:53 d
2013-07-27/01:38:01 d
2013-07-29/01:09:14 d
2013-07-29/23:29:34 d
2013-08-01/23:18:47 d
2013-08-02/08:42:53 d
2013-08-02/09:03:50 d
2013-08-03/10:00:18 d
2013-08-03/21:18:29 d
2013-08-03/21:58:39 d
2013-08-04/06:47:45 d
2013-08-06/07:29:59 d
2013-08-06/12:24:13 d
2013-08-07/06:33:29 d
2013-08-08/08:42:52 d
2013-08-09/04:52:19 d
2013-08-09/06:34:01 d
2013-08-09/07:14:26 d
2013-08-09/07:26:59 d
2013-08-09/11:15:51 d
2013-08-10/05:39:03 d
2013-08-10/06:34:45 d
2013-08-10/09:12:48 d
2013-08-10/10:34:35 d
2013-08-11/05:14:38 d
2013-08-11/09:36:02 d
2013-08-11/09:56:29 d
2013-08-13/00:11:03 d
2013-08-13/22:53:40 d
2013-08-14/00:37:04 d
2013-08-14/05:17:01 d
2013-08-14/09:38:56 d
2013-08-15/00:43:36 d
2013-08-15/20:52:27 d
2013-08-15/21:57:56 d
2013-08-16/00:24:34 d
2013-08-16/03:18:40 d
2013-08-17/23:24:41 d
2013-08-17/23:58:02 d
2013-08-18/00:08:20 d
2013-08-18/00:58:48 d
2013-08-19/00:21:24 d
2013-08-19/23:01:34 d
2013-08-25/05:31:27 d
2013-08-28/00:47:11 d
2013-08-28/07:42:37 d
2013-08-28/07:58:02 d
2013-08-28/10:38:55 d
2013-08-29/08:07:12 d
2013-08-30/09:50:16 d
2013-09-01/01:16:29 d
2013-09-01/05:28:50 d
2013-09-01/05:51:10 d
2013-09-01/07:46:21 d
2013-09-02/06:00:56 d
2013-09-03/03:48:09 d
2013-09-03/22:54:33 d
2013-09-03/23:38:06 d
2013-09-04/04:29:54 d
2013-09-09/21:00:02 d
2014-07-07/07:33:03 d
2014-07-10/01:39:30 d
2014-07-11/01:50:30 d
2014-07-12/05:41:07 d
2014-07-12/08:04:59 d
2014-07-21/17:07:00 d
2014-07-21/17:22:39 d
2014-07-24/06:09:54 d
2014-07-25/01:17:41 d
2014-07-25/01:46:00 d
2014-07-26/01:37:56 d
2014-07-26/02:51:13 d
2014-07-26/04:58:04 d
2014-07-27/06:11:36 d
2014-07-28/05:36:41 d
2014-07-28/06:34:25 d
2014-07-30/01:01:29 d
2014-07-31/02:49:45 d
2014-07-31/22:40:23 d
2014-08-03/03:38:14 d
2014-08-05/17:19:35 d
2014-08-06/02:39:50 d
2014-08-06/16:58:52 d
2014-08-10/15:34:08 d
2014-08-12/15:08:16 d
2014-08-12/16:06:01 d
2014-08-13/11:05:32 d
2014-08-14/23:08:07 d
2014-08-15/12:37:29 d
2014-08-16/23:41:38 d
2014-08-17/00:14:18 d
2014-08-17/13:55:22 d
2014-08-17/16:13:28 d
2014-08-18/14:38:46 d
2014-08-18/16:20:50 d
2014-08-19/15:18:58 d
2014-08-23/02:59:59 d
2014-08-24/02:04:05 d
2014-08-24/13:48:33 d
2014-08-24/14:10:21 d
2014-08-25/15:21:27 d
2014-08-25/23:40:21 d
2014-08-27/03:23:08 d
2014-08-29/01:35:47 d
2014-08-29/01:56:32 d
2014-08-29/23:05:08 d
2014-08-29/23:19:34 d
2014-08-31/15:28:51 d
2014-09-01/18:49:54 d
2014-09-01/19:00:34 d
2014-09-02/19:18:12 d
2014-09-03/02:35:29 d
2014-09-03/10:58:11 d
2014-09-03/19:09:55 d
2014-09-04/01:01:25 d
2014-09-04/19:52:10 d
2014-09-05/09:41:15 d
2014-09-05/20:43:40 d
2014-09-06/18:17:39 d
2014-09-07/17:25:35 d
2014-09-07/18:49:13 d
2014-09-08/16:58:56 d
2014-09-09/15:28:16 d
2014-09-09/15:43:16 d
2014-09-09/19:39:32 d
2014-09-10/15:39:29 d
2014-09-11/03:07:23 d
2014-09-12/02:16:07 d
2014-09-12/15:28:27 d
2014-09-13/21:26:38 d
2014-09-15/17:48:11 d
2014-09-15/19:19:27 d
2014-09-16/09:54:43 d
2014-09-20/02:02:29 d
2014-09-20/11:06:36 d
2014-09-22/12:09:43 d
2014-09-22/12:36:32 d
2014-09-24/01:53:59 d
2014-09-24/12:58:04 d
2014-09-25/12:01:27 d
2014-09-25/13:06:16 d
2014-09-26/12:33:09 d
2014-09-29/08:27:58 d
2014-09-29/10:53:59 d
2014-09-29/11:29:04 d
2014-10-04/09:01:31 d
2014-10-04/13:38:50 d
2014-10-06/12:40:03 d
2014-10-06/13:34:52 d
2014-10-06/18:08:58 d
2014-10-14/11:49:19 d
2014-10-14/15:44:08 d
2014-10-14/15:59:01 d
2014-10-15/11:52:54 d
2014-10-15/13:37:45 d
2014-10-15/14:44:50 d
2015-09-04/17:09:09 d
2015-09-07/23:16:20 d
2015-09-08/22:19:27 d
2015-09-09/22:29:15 d
2015-09-10/12:37:35 d
2015-09-14/18:03:12 d
2015-09-14/20:09:17 d
2015-09-15/15:46:44 d
2015-09-15/16:28:51 d
2015-09-15/20:09:00 d
2015-09-16/12:58:41 d
2015-09-16/17:10:47 d
2015-09-19/13:17:28 d
2015-09-19/13:50:30 d
2015-09-20/16:35:53 d
2015-09-21/19:19:51 d
2015-09-22/13:24:18 d
2015-09-22/14:55:31 d
2015-09-22/15:43:31 d
2015-09-22/17:52:36 d
2015-09-22/19:07:44 d
2015-09-24/16:04:21 d
2015-09-26/16:47:03 d
2015-09-26/17:12:17 d
2015-09-26/17:22:48 d
2015-09-26/18:19:10 d
2015-09-27/20:39:54 d
2015-09-28/14:23:08 d
2015-09-28/14:42:58 d
2015-09-28/15:02:06 d
2015-09-28/18:34:19 d
2015-09-30/14:49:48 d
2015-10-01/12:46:25 d
2015-10-01/22:08:23 d
2015-10-08/00:45:21 d
2015-10-09/14:06:31 d
2015-10-10/12:27:53 d
2015-10-10/14:20:37 d
2015-10-10/14:47:01 d
2015-10-10/15:14:31 d
2015-10-10/15:31:55 d
2015-10-10/19:09:48 d
2015-10-11/12:26:09 d
2015-10-12/16:43:51 d
2015-10-12/18:28:29 d
2015-10-13/15:01:06 d
2015-10-13/15:16:30 d
2015-10-14/19:06:23 d
2015-10-15/12:13:05 d
2015-10-15/14:36:35 d
2015-10-15/19:28:12 d
2015-10-16/14:11:48 d
2015-10-16/19:28:18 d
2015-10-17/13:37:09 d
2015-10-18/14:58:44 d
2015-10-18/17:03:21 d
2015-10-19/10:52:13 d
2015-10-19/12:32:52 d
2015-10-19/14:02:56 d
2015-10-20/10:22:52 d
2015-10-20/16:58:58 d
2015-10-21/09:05:49 d
2015-10-21/10:08:55 d
2015-10-21/10:31:41 d
2015-10-21/12:48:18 d
2015-10-21/15:57:10 d
2015-10-21/16:56:07 d
2015-10-22/10:27:50 d
2015-10-22/15:14:40 d
2015-10-22/15:58:16 d
2015-10-22/16:16:46 d
2015-10-22/18:23:39 d
2015-10-22/18:58:12 d
2015-10-23/11:13:12 d
2015-10-23/13:42:41 d
2015-10-24/16:15:29 d
2015-10-25/18:09:54 d
2015-10-26/19:08:34 d
2015-10-27/07:45:16 d
2015-10-27/18:58:51 d
2015-10-28/18:58:29 d
2015-10-29/18:59:05 d
2015-10-30/12:40:19 d
2015-10-30/14:20:32 d
2015-10-30/14:39:50 d
2015-10-30/15:33:50 d
2015-10-30/19:09:57 d
2015-10-31/11:57:08 d
2015-10-31/12:59:37 d
2015-11-01/12:56:54 d
2015-11-01/18:29:16 d
2015-11-02/11:09:40 d
2015-11-02/12:03:21 d
2015-11-02/14:20:23 d
2015-11-02/14:41:18 d
2015-11-02/15:30:00 d
2015-11-02/18:58:48 d
2015-11-03/14:03:06 d
2015-11-03/14:13:37 d
2015-11-03/17:12:05 d
2015-11-03/17:23:08 d
2015-11-03/17:45:35 d
2015-11-04/13:41:49 d
2015-11-04/14:02:07 d
2015-11-04/18:58:28 d
2015-11-05/10:41:49 d
2015-11-05/13:52:17 d
2015-11-06/12:16:08 d
2015-11-06/13:54:40 d
2015-11-06/17:22:10 d
2015-11-06/17:42:05 d
2015-11-08/11:18:58 d
2015-11-08/11:29:38 d
2015-11-08/12:08:33 d
2015-11-08/15:08:04 d
2015-11-08/15:29:25 d
2015-11-10/11:03:06 d
2015-11-10/11:25:58 d
2015-11-11/09:14:51 d
2015-11-11/11:48:11 d
2015-11-11/11:58:42 d
2015-11-11/13:42:30 d
2015-11-12/07:24:30 d
2015-11-12/09:30:32 d
2015-11-12/09:48:00 d
2015-11-13/09:56:10 d
2015-11-14/10:57:15 d
2015-11-14/11:07:46 d
2015-11-15/10:57:04 d
2015-11-15/13:42:30 d
2015-11-15/14:46:51 d
2015-11-15/15:01:22 d
2015-11-15/18:18:40 d
2015-11-16/08:59:03 d
2015-11-17/08:58:26 d
2015-11-17/09:29:56 d
2015-11-19/08:52:28 d
2015-11-19/10:20:42 d
2015-11-19/10:31:13 d
2015-11-19/11:16:07 d
2015-11-19/16:39:53 d
2015-11-20/09:42:59 d
2015-11-22/14:54:03 d
2015-11-22/16:30:07 d
2015-11-23/16:29:35 d
2015-11-24/09:10:16 d
2015-11-24/17:01:45 d
2015-11-25/17:38:20 d
2015-11-27/03:36:39 d
2015-11-29/09:42:33 d
2015-11-30/04:45:42 d
2015-11-30/05:15:50 d
2015-12-01/07:31:05 d
2015-12-01/09:09:53 d
2015-12-01/09:52:54 d
2015-12-01/10:20:59 d
2015-12-03/08:08:04 d
2015-12-03/09:36:56 d
2015-12-04/09:41:25 d
2015-12-05/08:40:10 d
2015-12-06/04:15:02 d
2015-12-07/04:20:56 d
2015-12-07/04:55:35 d
2015-12-07/06:16:53 d
2015-12-07/08:56:04 d
2015-12-07/09:49:23 d
2015-12-08/09:02:14 d
2015-12-09/12:29:25 d
2015-12-09/13:55:43 d
2015-12-10/04:17:36 d
2015-12-10/07:49:09 d
2015-12-11/06:22:52 d
2015-12-11/07:45:26 d
2015-12-12/06:38:31 d
2015-12-12/07:49:17 d
2015-12-12/08:50:43 d
2015-12-12/09:20:57 d
2015-12-13/09:09:49 d
2015-12-13/10:39:38 d
2015-12-14/07:22:56 d
2015-12-15/06:23:21 d
2015-12-15/07:20:22 d
2015-12-15/11:03:38 d
2015-12-16/12:07:45 d
2015-12-17/10:50:28 d
2015-12-17/11:00:59 d
2015-12-18/05:19:21 d
2016-10-28/19:48:05 d
2016-10-29/13:23:48 d
2016-10-29/13:48:50 d
2016-10-29/21:05:31 d
2016-10-30/17:31:15 d
2016-10-30/17:42:18 d
2016-11-06/15:36:40 d
2016-11-08/13:49:14 d
2016-11-09/09:14:08 d
2016-11-09/14:57:17 d
2016-11-10/09:44:12 d
2016-11-10/11:25:31 d
2016-11-11/22:08:28 d
2016-11-12/11:28:11 d
2016-11-12/11:42:42 d
2016-11-12/15:31:51 d
2016-11-13/11:56:19 d
2016-11-14/08:27:40 d
2016-11-14/10:03:34 d
2016-11-14/14:12:02 d
2016-11-14/16:36:14 d
2016-11-15/10:35:11 d
2016-11-15/13:34:47 d
2016-11-16/19:29:38 d
2016-11-17/14:52:03 d
2016-11-17/15:38:52 d
2016-11-20/11:24:32 d
2016-11-20/16:37:55 d
2016-11-20/17:19:19 d
2016-11-20/18:06:09 d
2016-11-20/20:57:58 d
2016-11-21/12:02:25 d
2016-11-21/17:22:16 d
2016-11-22/14:00:55 d
2016-11-23/11:06:47 d
2016-11-24/16:04:01 d
2016-11-24/20:28:35 d
2016-11-25/12:08:50 d
2016-11-25/16:54:56 d
2016-11-26/16:30:43 d
2016-11-28/07:59:08 d
2016-11-28/12:02:40 d
2016-11-29/11:35:41 d
2016-11-29/18:55:14 d
2016-11-30/07:31:25 d
2016-11-30/14:05:57 d
2016-12-01/18:49:47 d
2016-12-02/13:33:00 d
2016-12-02/20:18:11 d
2016-12-03/15:32:59 d
2016-12-03/16:01:20 d
2016-12-03/18:52:33 d
2016-12-04/10:57:43 d
2016-12-04/12:30:24 d
2016-12-04/16:38:37 d
2016-12-07/07:33:37 d
2016-12-07/08:02:39 d
2016-12-07/12:39:16 d
2016-12-08/10:28:59 d
2016-12-08/10:52:42 d
2016-12-08/13:42:46 d
2016-12-09/07:08:34 d
2016-12-09/11:18:41 d
2016-12-10/08:58:09 d
2016-12-10/12:34:29 d
2016-12-11/09:53:42 d
2016-12-12/12:54:20 d
2016-12-13/11:21:27 d
2016-12-13/14:35:05 d
2016-12-13/15:25:31 d
2016-12-14/11:06:57 d
2016-12-14/11:23:59 d
2016-12-15/11:25:44 d
2016-12-15/12:39:22 d
2016-12-15/13:32:33 d
2016-12-15/16:40:08 d
2016-12-16/10:01:48 d
2016-12-17/13:02:07 d
2016-12-17/13:58:11 d
2016-12-18/14:17:59 d
2016-12-18/16:28:10 d
2016-12-19/08:48:02 d
2016-12-20/09:13:59 d
2016-12-20/09:25:08 d
2016-12-20/13:05:58 d
2016-12-21/10:38:42 d
2016-12-22/05:40:12 d
2016-12-22/07:39:40 d
2016-12-24/07:21:36 d
2016-12-24/12:33:32 d
2016-12-25/06:36:08 d
2016-12-25/09:36:08 d
2016-12-26/06:35:00 d
2016-12-26/08:32:24 d
2016-12-27/04:11:25 d
2016-12-27/10:35:18 d
2016-12-28/10:44:58 d
2016-12-29/09:40:49 d
2016-12-29/10:03:35 d
2016-12-30/11:43:04 d
2016-12-31/05:35:09 d
2017-01-01/04:27:04 d
2017-01-01/05:05:18 d
2017-01-02/08:37:00 d
2017-01-06/07:52:33 d
2017-01-06/08:26:32 d
2017-01-07/05:50:57 d
2017-01-07/10:56:31 d
2017-01-09/09:01:07 d
2017-01-09/09:32:19 d
2017-01-09/10:30:42 d
2017-01-10/05:49:03 d
2017-01-11/05:45:24 d
2017-01-11/08:35:37 d
2018-02-15/10:00:45 d
2018-02-17/21:26:08 d
2018-02-18/00:30:28 d
2018-02-18/07:16:40 d
2018-02-18/10:22:56 d
2018-02-19/11:40:16 d
2018-02-19/14:06:08 d
2018-02-20/13:41:44 d
2018-02-20/14:26:32 d
2018-02-20/15:45:22 d
2018-02-22/00:09:01 d
2018-02-22/00:20:56 d
2018-02-22/02:45:51 d
2018-02-23/09:31:06 d
2018-03-03/07:52:55 d
2018-03-03/11:03:02 d
2018-03-04/12:52:19 d
2018-03-05/23:33:29 d
2018-03-23/12:33:33 d
2018-03-23/14:59:27 d
2018-03-24/16:52:01 d
2018-03-25/21:09:37 d
2018-03-27/09:21:22 d
2018-03-27/10:03:13 d
2018-03-27/14:01:52 d
2018-04-01/12:30:57 d
2018-04-01/14:23:19 d
2018-04-01/17:43:26 d
2018-04-01/18:35:16 d
2018-04-02/20:30:26 d
2018-04-02/21:26:06 d
2018-04-03/14:51:04 d
2018-04-07/16:14:55 d
2018-04-07/16:26:00 d
2018-04-07/16:43:08 d
2018-04-11/16:06:19 d
2018-04-12/17:22:24 d
2018-04-15/12:20:50 d
2018-04-15/13:46:12 d
2018-04-15/14:00:11 d
2018-04-18/11:28:03 d
2018-04-19/13:13:44 d
2018-04-23/18:27:19 d
2018-04-26/10:05:19 d
2018-04-26/10:16:24 d
2018-04-27/15:57:49 d
2018-04-27/16:08:54 d
2018-05-05/17:28:41 d
2018-05-09/12:35:28 d
2018-05-09/14:15:04 d
2018-05-09/15:59:47 d
2019-04-02/13:31:55 d
2019-04-02/14:34:26 d
2019-04-02/17:25:43 d
2019-04-03/18:37:14 d
2019-04-06/15:19:16 d
2019-04-06/15:30:29 d
2019-04-06/19:05:54 d
2019-04-06/20:39:00 d
2019-04-07/02:13:00 d
2019-04-07/19:12:53 d
2019-04-09/17:21:26 d
2019-04-09/17:48:22 d
2019-04-10/17:20:54 d
2019-04-10/17:32:07 d
2019-04-10/21:43:33 d
2019-04-11/16:00:07 d
2019-04-11/20:36:36 d
2019-04-14/16:42:20 d
2019-04-15/16:47:05 d
2019-04-15/17:36:32 d
2019-04-15/20:09:30 d
2019-04-15/20:20:56 d
2019-04-19/18:48:55 d
2019-04-23/18:03:03 d
2019-04-25/18:36:01 d
2019-04-26/16:31:12 d
2019-04-27/16:09:03 d
2019-04-29/19:00:32 d
2019-04-30/13:47:34 d
2019-05-01/15:25:24 d
2019-05-03/11:43:53 d
2019-05-03/12:31:20 d
2019-05-04/15:15:55 d
2019-05-04/18:15:23 d
2019-05-07/13:59:10 d
2019-05-07/14:58:02 d
2019-05-31/12:57:35 d
2019-06-16/19:04:51 d
2019-06-26/16:14:08 d
2020-05-01/05:51:45 d
2020-05-01/07:37:58 d
2020-05-01/17:00:56 d
2020-05-01/17:49:37 d
2020-05-03/19:43:06 d
2020-05-03/20:20:18 d
2020-05-04/12:46:36 d
2020-05-04/12:57:49 d
2020-05-07/03:38:20 d
2020-05-07/05:39:10 d
2020-05-07/23:59:24 d
2020-05-08/01:02:35 d
2020-05-08/01:52:47 d
2020-05-08/03:08:04 d
2020-05-08/07:19:05 d
2020-05-08/13:01:51 d
2020-05-11/09:10:55 d
2020-05-12/17:59:38 d
2020-05-14/05:25:06 d
2020-05-16/08:31:06 d
2020-05-16/13:28:33 d
2020-05-18/19:10:12 d
2020-05-19/05:49:49 d
2020-05-19/07:42:21 d
2020-05-20/13:03:48 d
2020-05-20/13:45:12 d
2020-05-22/02:09:38 d
2020-05-23/00:48:02 d
2020-05-23/05:45:12 d
2020-05-24/00:17:05 d
2020-05-24/11:19:15 d
2020-05-25/01:26:00 d
2020-05-25/02:40:10 d
2020-05-25/11:13:13 d
2020-05-25/14:31:55 d
2020-05-27/11:38:15 d
2020-05-27/12:52:42 d
2020-05-28/10:14:18 d
2020-05-28/12:16:38 d
2020-05-31/00:53:43 d
2020-05-31/02:58:28 d
2020-05-31/22:32:58 d
2020-06-01/02:11:02 d
2020-06-01/03:19:16 d
2020-06-01/08:52:37 d
2020-06-01/22:24:31 d
2020-06-02/11:26:30 d
2020-06-03/12:19:53 d
2020-06-09/06:30:45 d
2020-06-09/10:55:09 d
2020-06-09/11:09:26 d
2020-06-10/04:31:26 d
2020-06-10/04:42:39 d
2020-06-11/09:06:32 d
2020-06-11/10:07:55 d
2020-06-12/05:14:04 d
2020-06-17/11:59:06 d
2020-06-18/06:22:36 d
2020-06-20/06:51:50 d
2020-06-25/07:49:54 d
2020-06-27/06:21:11 d
2020-06-27/06:33:24 d
2020-06-27/07:23:49 d
2020-06-27/07:55:34 d
2020-06-27/08:22:34 d
2020-06-30/22:24:56 d
2020-06-30/22:44:02 d
2020-07-03/04:52:23 d
2020-07-03/07:14:43 d
2020-07-03/07:50:24 d
2020-07-03/08:29:53 d
2020-07-05/03:01:06 d
2020-07-10/03:07:21 d
2020-07-14/03:03:31 d
2020-07-14/06:37:42 d
2020-07-18/00:58:14 d
2020-07-19/03:08:31 d
2020-07-19/08:06:57 d
2020-07-25/23:03:08 d
2020-07-26/00:20:53 d
2020-07-26/02:18:54 d
2020-07-27/02:53:31 d
2020-07-27/05:56:24 d
2020-07-27/06:07:36 d
2020-07-28/02:29:26 d
2020-07-28/06:29:43 d
2020-07-29/06:45:17 d
2020-08-01/20:05:34 d
2020-08-01/21:58:40 d
2020-08-03/21:37:10 d
2020-08-09/21:09:36 d
2020-08-11/00:14:44 d
2020-08-12/05:27:15 d
